# Supplementary material for: The Complete Mitochondrial Genome and Phylogenetic Analysis of Rhagastis binoculata (Matsumura, 1909) (Lepidoptera: Sphingidae)
Source: Genes (Basel). 2024 Sep 6;15(9):1171. doi: 10.3390/genes15091171 (PMC11430935; doi:10.3390/genes15091171)
Supplement: Supplementary file 1 [file genes-15-01171-s001.zip]

Archive with 3 entries (3 files):
- .DS_Store
- 20240906_Supplementary tables.xlsx
- Supplementary_Figure_1.tiff
