# Supplementary material for: The Complete Mitochondrial Genome and Phylogenetic Analysis of Rhagastis binoculata (Matsumura, 1909) (Lepidoptera: Sphingidae)
Source: Genes (Basel). 2024 Sep 6;15(9):1171. doi: 10.3390/genes15091171 (PMC11430935; doi:10.3390/genes15091171)
Supplement: Supplementary file 1 [file genes-15-01171-s001.zip › 20240906_Supplementary tables.xlsx]

## Sheet: Supplementary Table 1
Supplementary Table 1. Primer sets in this study
Primer name	Seq(5'-3')	Tm	bp
41mito-1F	CTTGCATTTAATTTCGACTT	52	656
41mito-1R	ATTTTTGTCTTTGATGTGGT
41mito-2F	ATAATCCATATCCCCCTAAC	52	502
41mito-2R	AGAATTTGAATTTGTGCTTT
41mito-3F	ATAGGGTCTTCTCGTCTTTT	52	807
41mito-3R	ATTAGTATTGTGGGGGAAAT
41mito-4F	ATTTCTTGTATAACCGCAAC	52	604
41mito-4R	TAATCCTTTAATCAGGCACT
COI-F	AGCATATTTTACCTCAGCAACT	55	551
COI-R	ATGGGAATAAAATAATTCGTTG

## Sheet: Supplementary Table 2
Supplementary Table 2. The mitogenome sequence used in this study
Family	sub-family	Species name	GenBank accession NO.	References
Sphingidae	Macroglossinae	Rhagastis binoculata	OQ812083.1	this study
		Rhagastis mongoliana	OL622048.1	-
		Rhagastis castor	OP359024.1	-
		Griseosphinx preechari	MT712136.1	[27]
		Ampelophaga rubiginosa	MT712133.1	[27]
		Theretra alecto	MZ562563.1	-
		Macroglossum stellatarum	MG747645.1	[26]
		Cechetra lineosa	OP219773.1	-
		Theretra oldenlandiae	MN885801.1	[28]
		Theretra clotho	OL622045.1	-
		Macroglossum pyrrhostictum	OP210704.1	-
		Theretra latreillii lucasii	MW539688.1	[29]
		Theretra silhetensis	OP219779.1	-
		Macroglossum bombylans	OP210702.1	-
		Acosmeryx castanea	OP219769.1	-
		Pergesa acteus	OP219777.1	-
		Acosmeryx shervillii	OP310070.1	-
		Theretra japonica	MG655620.1	[5]
		Cechenena minor	OL622058.1	-
		Deilephila elpenor	OQ694980.1	[25]
	Smerinthinae	Clanis bilineata	MK804156.1	-
